# Supplementary material for: Nanocellulose Filled Bio-Based PVA/Chitosan Nanocomposites: Structure–Property Relationships Toward Advanced Food Packaging Films
Source: Polymers (Basel). 2025 Nov 24;17(23):3122. doi: 10.3390/polym17233122 (PMC12694045; doi:10.3390/polym17233122)
Supplement: Supplementary file 1 [file polymers-17-03122-s001.zip]

Archive with 1 entries (1 files):
- polymers-3949643-supplementary.pdf
